# Supplementary material for: Association between Metabolic Syndrome Diagnosis and the Physical Activity—Sedentary Profile of Adolescents with Obesity: A Complementary Analysis of the Beta-JUDO Study
Source: Nutrients. 2021 Dec 24;14(1):60. doi: 10.3390/nu14010060 (PMC8746544; doi:10.3390/nu14010060)
Supplement: Supplementary file 1 [file nutrients-14-00060-s001.zip]

Archive with 1 entries (1 files):
- nutrients-1495844-supplementary.pdf
